# Supplementary material for: In Vivo Imaging of Acute Hindlimb Ischaemia in Rat Model: A Pre-Clinical PET Study
Source: Pharmaceutics. 2024 Apr 15;16(4):542. doi: 10.3390/pharmaceutics16040542 (PMC11054801; doi:10.3390/pharmaceutics16040542)
Supplement: Supplementary file 1 [file pharmaceutics-16-00542-s001.zip]

Archive with 1 entries (1 files):
- pharmaceutics-2908206-supplementary.pdf
